# Supplementary material for: Magnetic Hyperthermia Nanoarchitectonics via Iron Oxide Nanoparticles Stabilised by Oleic Acid: Anti-Tumour Efficiency and Safety Evaluation in Animals with Transplanted Carcinoma
Source: Int J Mol Sci. 2022 Apr 11;23(8):4234. doi: 10.3390/ijms23084234 (PMC9025391; doi:10.3390/ijms23084234)
Supplement: Supplementary file 1 [file ijms-23-04234-s001.zip]

Archive with 1 entries (1 files):
- ijms-1673838-supplementary.pdf
